# Supplementary material for: Disparity between central and peripheral refraction inheritance in twins
Source: Sci Rep. 2021 Jun 9;11:12196. doi: 10.1038/s41598-021-90838-8 (PMC8190255; doi:10.1038/s41598-021-90838-8)
Supplement: Supplementary file 1 — Supplementary Information 1. [file 41598_2021_90838_MOESM1_ESM.xlsx]

## Sheet: Supplementary Table 1
Title: Disparity of central-peripheral refraction inheritance in twins Dibyendu Pusti 1*, Antonio Benito 1, Juan J. Madrid-Valero 2, Juan R. Ordoñana 3,4, and Pablo Artal 1 1. Laboratorio de Óptica, Instituto Universitario de Investigación en Óptica y Nanofísica, Universidad de Murcia, Campus de Espinardo (Ed. 34), 30100, Murcia, Spain. 2. Departamento Psicología de la Salud, University of Alican…
Negetive values below represent temporal and positive values represent nasal retinal eccentricity
Supplementary Table 1. Twin correlations across horizontal retinal eccentricities
	MZ correlations (from the saturated model)	DZ correlations (from the saturated model)
-35	0.8	0.33
-34	0.81	0.33
-33	0.8	0.32
-32	0.8	0.33
-31	0.81	0.36
-30	0.81	0.37
-29	0.81	0.42
-28	0.81	0.44
-27	0.81	0.46
-26	0.81	0.5
-25	0.81	0.52
-24	0.81	0.53
-23	0.82	0.56
-22	0.82	0.56
-21	0.82	0.57
-20	0.81	0.57
-19	0.82	0.59
-18	0.82	0.61
-17	0.82	0.6
-16	0.83	0.61
-15	0.82	0.63
-14	0.82	0.65
-13	0.82	0.65
-12	0.82	0.66
-11	0.81	0.67
-10	0.81	0.68
-9	0.82	0.68
-8	0.81	0.67
-7	0.81	0.69
-6	0.82	0.66
-5	0.82	0.68
-4	0.82	0.68
-3	0.82	0.69
-2	0.82	0.68
-1	0.83	0.68
0	0.83	0.68
1	0.83	0.68
2	0.83	0.68
3	0.84	0.67
4	0.85	0.67
5	0.85	0.67
6	0.86	0.67
7	0.87	0.66
8	0.87	0.66
9	0.88	0.67
10	0.89	0.67
11	0.9	0.67
12	0.9	0.68
13	0.89	0.66
14	0.89	0.67
15	0.85	0.58
16	0.82	0.57
17	0.86	0.59
18	0.87	0.62
19	0.88	0.59
20	0.89	0.6
21	0.9	0.57
22	0.91	0.59
23	0.92	0.6
24	0.92	0.6
25	0.92	0.59
26	0.91	0.58
27	0.91	0.57
28	0.91	0.57
29	0.92	0.56
30	0.91	0.55
31	0.91	0.54
32	0.91	0.52
33	0.91	0.51
34	0.91	0.49
35	0.91	0.49
