# Supplementary material for: Disparity between central and peripheral refraction inheritance in twins
Source: Sci Rep. 2021 Jun 9;11:12196. doi: 10.1038/s41598-021-90838-8 (PMC8190255; doi:10.1038/s41598-021-90838-8)
Supplement: Supplementary file 2 — Supplementary Information 2. [file 41598_2021_90838_MOESM2_ESM.xlsx]

## Sheet: Sheet1
Title: Disparity of central-peripheral refraction inheritance in twins Dibyendu Pusti 1*, Antonio Benito 1, Juan J. Madrid-Valero 2, Juan R. Ordoñana 3,4, and Pablo Artal 1 1. Laboratorio de Óptica, Instituto Universitario de Investigación en Óptica y Nanofísica, Universidad de Murcia, Campus de Espinardo (Ed. 34), 30100, Murcia, Spain. 2. Departamento Psicología de la Salud, University of Alican…
Please look at the excel tabs from -35 to +35 for SEM fitting across horizontal retinal eccentricity, where negetive values represent temporal and positive values represent nasal retinal eccentricity

## Sheet: -35
	Model	Model for	A	C	E	SA (95% CI)	SC (95% CI)	SE (95% CI)	df	-2LL	AIC	DiffLL	Diffdf	P
		comparison
-35degrees
	ACE		1868	0.087	0.654	0.72 (0.24,0.83)	0.03 (0,0.48)	0.25 (0.17,0.38)	194	707.28	319.28
	AE	ACE	1950	/	0.652	0.75 (0.63,0.83)	/	0.25 (0.17,0.37)	195	707.29	317.29	0.01	1	0.91
	CE	ACE	/	1668	1023	/	0.62 (0.48,0.73)	0.38 (0.27,0.52)	195	717.03	327.03	9.75	1	0.002
	E	AE	/	/	2680	/	/	1	196	764.72	372.72	57.43	1	<0.001

## Sheet: -34
	Model	Model for	A	C	E	SA (95% CI)	SC (95% CI)	SE (95% CI)	df	-2LL	AIC	DiffLL	Diffdf	P
		comparison
-34degrees
	ACE		1891	0.021	0.610	0.75 (0.28,0.84)	0.01 (0,0.45)	0.24 (0.16,0.36)	194	699.13	311.13
	AE	ACE	1911	/	0.610	0.76 (0.64,0.84)	/	0.24 (0.16,0.36)	195	699.13	309.13	0.001	1	0.98
	CE	ACE	/	1614	0.986	/	0.62 (0.48,0.72)	0.38 (0.27,0.52)	195	710.02	320.02	10.88	1	0.001
	E	AE	/	/	2591	/	/	1	196	758.02	366.02	58.88	1	<0.001

## Sheet: -33
	Model	Model for	A	C	E	SA (95% CI)	SC (95% CI)	SE (95% CI)	df	-2LL	AIC	DiffLL	Diffdf	P
		comparison
-33degrees
	ACE		1845	0.001	0.605	0.75 (0.27,0.83)	0 (0,0.45)	0.25 (0.17,0.37)	194	694.61	306.61
	AE	ACE	1846	/	0.605	0.75 (0.63,0.83)	/	0.25 (0.17,0.37)	195	694.61	304.61	<0.001	1	1
	CE	ACE	/	1557	0.970	/	0.62 (0.48,0.72)	0.38 (0.28,0.52)	195	705.27	315.27	10.66	1	0.001
	E	AE	/	/	2520	/	/	1	196	752.41	360.41	57.81	1	<0.001

## Sheet: -32
	Model	Model for	A	C	E	SA (95% CI)	SC (95% CI)	SE (95% CI)	df	-2LL	AIC	DiffLL	Diffdf	P
		comparison
-32degrees
	ACE		1728	0.089	0.594	0.72 (0.25,0.83)	0.04 (0,0.48)	0.25 (0.16,0.37)	194	690.37	302.37
	AE	ACE	1811	/	0.591	0.75 (0.63,0.83)	/	0.25 (0.17,0.37)	195	690.39	300.39	0.017	1	0.89
	CE	ACE	/	1554	0.934	/	0.62 (0.49,0.73)	0.38 (0.27,0.51)	195	700.36	310.36	9.98	1	0.002
	E	AE	/	/	2481	/	/	1	196	749.30	357.30	58.91	1	<0.001

## Sheet: -31
	Model	Model for	A	C	E	SA (95% CI)	SC (95% CI)	SE (95% CI)	df	-2LL	AIC	DiffLL	Diffdf	P
		comparison
-31degrees
	ACE		1633	0.204	0.560	0.68 (0.24,0.84)	0.09 (0,0.50)	0.23 (0.16,0.39)	194	685.36	297.36
	AE	ACE	1822	/	0.554	0.77 (0.65,0.84)	/	0.23 (0.16,0.35)	195	685.42	295.45	0.10	1	0.76
	CE	ACE	/	1584	0.886	/	0.64 (0.51,0.74)	0.36 (0.26,0.49)	195	695.37	305.37	10.02	1	0.002
	E	AE	/	/	2462	/	/	1	196	747.81	355.81	62.35	1	<0.001

## Sheet: -30
	Model	Model for	A	C	E	SA (95% CI)	SC (95% CI)	SE (95% CI)	df	-2LL	AIC	DiffLL	Diffdf	P
		comparison
-30degrees
	ACE		1464	0.377	0.590	0.60 (0.17,0.83)	0.16 (0,0.55)	0.24 (0.16,0.36)	194	688.55	300.55
	AE	ACE	1815	/	0.579	0.76 (0.64,0.84)	/	0.24 (0.16,0.36)	195	688.87	298.87	0.33	1	0.57
	CE	ACE	/	1618	0.883	/	0.65 (0.52,0.75)	0.35 (0.25,0.48)	195	696.60	306.60	8.06	1	0.005
	E	AE	/	/	2493	/	/	1	196	750.24	358.24	61.37	1	<0.001

## Sheet: -29
	Model	Model for	A	C	E	SA (95% CI)	SC (95% CI)	SE (95% CI)	df	-2LL	AIC	DiffLL	Diffdf	P
		comparison
-29degrees
	ACE		1334	0.506	0.580	0.55 (0.14,0.83)	0.21 (0,0.59)	0.24 (0.16,0.36)	194	685.52	297.52
	AE	ACE	1804	/	0.566	0.76 (0.65,0.84)	/	0.24 (0.16,0.36)	195	686.14	296.14	0.62	1	0.43
	CE	ACE	/	1635	0.849	/	0.66 (0.53,0.76)	0.34 (0.24,0.47)	195	692.78	302.78	7.26	1	0.007
	E	AE	/	/	2477	/	/	1	196	749.00	356.00	62.86	1	<0.001

## Sheet: -28
	Model	Model for	A	C	E	SA (95% CI)	SC (95% CI)	SE (95% CI)	df	-2LL	AIC	DiffLL	Diffdf	P
		comparison
-28degrees
	ACE		1263	0.595	0.578	0.52 (0.12,0.83)	0.24 (0,0.61)	0.24 (0.16,0.36)	194	685.08	297.08
	AE	ACE	1816	/	0.560	0.76 (0.65,0.84)	/	0.24 (0.16,0.35)	195	685.97	295.97	0.89	1	0.35
	CE	ACE	/	1657	0.836	/	0.66 (0.54,0.76)	0.34 (0.24,0.46)	195	691.88	301.88	6.80	1	0.009
	E	AE	/	/	2485	/	/	1	196	749.66	357.66	63.69	1	<0.001

## Sheet: -27
	Model	Model for	A	C	E	SA (95% CI)	SC (95% CI)	SE (95% CI)	df	-2LL	AIC	DiffLL	Diffdf	P
		comparison
-27degrees
	ACE		1171	0.687	0.574	0.48 (0.09,0.83)	0.28 (0,0.63)	0.24 (0.16,0.36)	194	683.22	295.22
	AE	ACE	1807	/	0.554	0.77 (0.66,0.84)	/	0.23 (0.16,0.35)	195	684.43	294.43	1.21	1	0.27
	CE	ACE	/	1674	0.813	/	0.67 (0.55,0.77)	0.33 (0.23,0.45)	195	689.38	299.38	6.15	1	0.013
	E	AE	/	/	2479	/	/	1	196	749.17	357.17	64.73	1	<0.001

[truncated: 62 more sheets: -26, -25, -24, -23, -22, -21, -20, -19, -18, -17, -16, -15, -14, -13, -12, -11, -10, -9, -8, -7 …]
